# Supplementary material for: Treatment, Prognostic Markers, and Survival in Thymic Neuroendocrine Tumors, with Special Reference to Temozolomide-Based Chemotherapy
Source: Cancers (Basel). 2024 Jul 10;16(14):2502. doi: 10.3390/cancers16142502 (PMC11275075; doi:10.3390/cancers16142502)
Supplement: Supplementary file 1 [file cancers-16-02502-s001.zip]

Archive with 1 entries (1 files):
- cancers-3079232-supplementary.pdf
